# Supplementary material for: Responses of soil and rhizosphere microbial communities to Cd-hyperaccumulating willows and Cd contamination
Source: BMC Plant Biol. 2024 May 14;24:398. doi: 10.1186/s12870-024-05118-0 (PMC11092141; doi:10.1186/s12870-024-05118-0)
Supplement: Supplementary file 1 — Supplementary Material 1 [file 12870_2024_5118_MOESM1_ESM.xlsx]

## Sheet: fungil
function	CK	SM-H	SM-L	RM-L	RM-H
EC:3.5.1.49	89717.3	136202	145378	161325	114364	EC:3.5.1.49
EC:3.5.5.1	204304	156858	165862	166182	178388	ko1501
EC:4.2.1.1	348744	384967	412972	409225	324339	CA
EC:1.4.1.2	79372	118118	124337	116284	97426	GDH1
EC:1.4.1.3	81.6667	55.1667	66.3333	259.167	269.667	glud1
EC:1.4.1.4	78772.2	56633.6	72037.4	68557.6	69211.8	K00262
EC:6.3.1.2	252068	315644	327559	318827	253118	glnA
EC:1.4.1.13	69842.5	115617	119615	118002	103271	gltB
function	CK	SM-H	SM-L	RM-L	RM-H
EC:4.2.1.3	205921	235649	250683	243710	210743	acnB
EC:1.1.1.42	96139.9	118582	125769	121412	113018	IDH1
EC:2.7.9.2	1213.5	835.667	627.5	248.333	477.5	pps
EC:6.4.1.1	115062	133359	139725	136058	122793	pycA
EC:1.1.1.37	238267	257292	271157	259014	254391	mdH
EC:4.2.1.2	96304.3	118680	125168	121413	105735	fumD
EC:1.3.5.1	356553	471502	492645	488211	427121	sdhA
EC:1.3.1.6	5.33333	25	1.16667	41.8333	50.8333	sdhA
EC:6.2.1.5	17503.2	66317.2	58767.3	58802.8	42420.8	sucD
EC:6.2.1.1	117935	141372	163600	166854	142749	ACSS1
EC:2.7.2.1	41142.3	92467.1	90390.4	82528.2	80144.7	ackA
EC:2.3.1.9	159284	157890	170327	168873	146899	ACAT
EC:1.1.1.35	72488.1	97557.2	91027.7	84069.9	91689.5	K15016
EC:4.2.1.17	687717	713808	746027	729804	622114	K15016

## Sheet: bacterial carbon
function	RM-H	RM-L	SM-CK	SM-H	SM-L	description
K15232	335	388.167	443.833	314	540	ccsA
K15233	0	0	0.5	0	0	ccsB
K15234	0	0	0.5	0	0	ccl
K15230	920.833	902.5	1504.33	1019.5	1154.67	aclA
K15231	920.833	902.5	1504.33	1019.5	1154.67	aclB
K01681	99930	100677	101358	91172	101522	ACO
K01682	13147	8470.74	10285.5	8466.58	11512.6	acnB
K00031	92234.4	94036.1	94090	85805.3	88696.8	IDH1
K00174	64600.4	70287.4	72688.8	64239.6	70606.2	korA
K00175	63914.1	69787	71997.6	63861.8	69757.4	korB
K00176	9319.56	7585.5	13864.3	6725.41	9983.11	korD
K00177	9539.23	7767.3	14272.8	6935.41	11929.3	korC
K01674	4912.43	4948.15	4248.58	4834.38	4218.78
K00024	81044.6	87300.5	83119.8	83133.4	81566.6	mdh
K01595	48111.5	49621	44702.3	48494	45091.6	ppc
K01006	65967.3	73252.9	74129.9	67785.3	68771.4	ppdK
K01007	38213.2	30929.3	33623.5	33542.5	38599.2	pps
K01958	7585.43	7846.06	8970.61	6608.17	7235.31	PC
K01960	7503.08	5692.8	8971.88	4246.68	4265.36	pycB
K01959	1779.72	1440.51	2694.43	1775.22	1988.75	pycA
K00024	81044.6	87300.5	83119.8	83133.4	81566.6	mdh
K14472	0	0	5.91667	0	0.833333	smtB
K08691	4674.68	5935.08	4353.12	7617.96	5502.41	mcl
K00169	8121.26	9092.97	12247.4	9418.49	10369.9	porA
K00171	3118.25	3671.52	5307.52	3579.28	3996.72	porD
K00170	9333.05	10709	13667	10788.4	11737	porB
K00172	8767.92	10236.6	12656.4	9887.49	10651.5	porC
K00189	0.833333	0	1	1	0	vorG
K03737	40948.2	41885.5	44759.8	32131.2	38685.9	por
K01895	110186	109579	102712	104912	116476	ACSS1_2
K00925	76391.6	77236.4	77179.1	71790.4	74666.3	ackA
K00625	28598.7	23523.8	31043.9	20195	27484.1	pta
K00626	199420	200925	189629	204651	199602	ACAT
K08691	4674.68	5935.08	4353.12	7617.96	5502.41	mcl
K15023	1863.05	1532.28	3373.16	1426.33	1392.58	acsE
K00198	2879.73	2541.38	5148.15	2382.39	2683.51	cooS
K00197	2577.48	2393.87	4409.89	2396.55	2590.17	cdhE
K00194	2096.53	1896.02	4054.23	1892.52	1824.92	cdhD
K14138	1875.95	1514.44	3418.61	1396.58	1334.08	acsB
K01491	94297.8	98613	99625.5	92650.9	92942.4	folD
K01938	29506	28028.6	35542.3	24966.9	26983.3	fhs
K01961	105436	111631	111454	106223	102976	accC
K01962	72511.9	76919.7	74435	72525.5	70966.9	accA
K01963	81203.1	84054.3	85679.5	79678.9	79496.2	accD
K01964	0	0.333333	0.833333	0	0	K01964
K02160	83160.9	88729.6	87576.1	84793.6	81281.2	accB
K15039	0	0.333333	0.833333	0	0	K15039
K14469	59.5	32.1667	71	23.6667	59.8333	K14469
K15020	0	0.333333	0.833333	0	0.5	K15020
K15019	368.233	1546	482.65	425.5	446.367	K15019
K15052	460.198	309.168	446.557	239.363	384.528	K15052
K15036	0	0.333333	0.833333	0	0	K15036
K15037	0	0.333333	0.833333	0	0	K15037
K05606	54742.6	62338.7	57181.3	58161.8	55912.1	MCEE
K01847	25427	29137.6	27074.9	29771.7	22682	MUT
K01848	49464.5	56550	51019.8	52552.7	51768.2	E5.4.99.2A
K01849	37013	41085.6	37461.4	36807.5	38711.8	E5.4.99.2B
K15038	0	0.333333	0.833333	0	0.5	K15038
K01902	78558.7	86831.1	80531.3	83229.2	82943.7	sucD
K01903	78481.4	86744.8	80444.7	83187.3	82724.3	sucC
K18209	8.83333	21.6667	28.25	10.8333	8.33333	tfrA
K18210	24.5	41.25	78.0833	25	33.25	tfrB
K00239	87399.8	91726.5	88739.5	89536.5	88756.8	sdhA
K00240	86506.7	90046.6	85700.2	87992.9	87295.2	sdhB
K00241	79669.7	84031.6	78948	80670.8	80447.8	sdhC
K00242	26700.3	26125.4	22613.6	27467.3	24198.6	sdhD
K14465	0	0.333333	0.833333	0	0.5	K14465
K14466	0.833333	0	1	1	0	K14466
K14467	0	0	0	0	0.5	4hbl
K18861	0	0.333333	0.833333	0	0	K18861
K14534	1390.87	2562.38	2182.49	1770.53	1518.56	abfD
K15016	1165.29	2531.25	1438.92	1635.12	1529.88	K15016
K00626	199420	200925	189629	204651	199602	ACAT
K00625	28598.7	23523.8	31043.9	20195	27484.1	pta
K13788	5058.4	2966.47	2622.33	5123.28	3331.89	pta
K15024	5433.49	4310.38	8234.95	1562.73	1678.71	K15024
K00925	76391.6	77236.4	77179.1	71790.4	74666.3	ackA
K01895	110186	109579	102712	104912	116476	ACSS1_2
K01676	30092	29281.7	29337.7	31627	28842.8	E4.2.1.2A
K01677	11600.1	9257.42	16600.6	5098.74	8895.32	E4.2.1.2AA

## Sheet: bacterial nitrogen
	RM-H	RM-L	CK	SM-H	SM-L
K02575	30992.4	25811.2	26861.5	27344.5	28975.4	NRT2
K15576	17789.1	14395.8	13571.7	15382.9	19451	nrtA
K15577	16447	13068.1	12318	14047.1	18332.8	nrtB
K15578	16471.2	13108.3	12357.8	14075.3	18337	nrtC
K15579	31.8333	43.805	73.5417	31.89	9.22167	nrtD
K00367	3719.83	2671.3	3560.33	2455.11	1776.61	narB
K00370	11510.3	9577.82	11590.6	9831.04	14015.5	narG
K00371	12071.3	10537.2	11639.9	10311	14784.2	narH
K00374	7030.46	5151.68	4269.66	4573.62	8275.51	narL
K02567	5454.1	3097.5	3042.55	2857.86	5914.54	napA
K02568	4883.52	2680.77	2371.24	2458.78	5575.87	napB
K00368	10077.9	9619.02	8519.82	5919.93	10851.3	nirK
K04561	7632.9	5756.95	5095.06	4956.43	9003.25	norB
K02305	770.72	841.143	819.19	1168.11	762.527	norC
K00376	8324.05	6967.22	6418.48	5676.45	7889.55	nosZ
K00366	9156.7	7221.4	6769.43	6607.26	5360.47	nirA
K00362	26037.4	22018.1	22418.4	25571.4	26421.2	nirB
K00363	34915.8	34693.4	34663.4	33383.3	34464.2	nirD
K00385	1949.31	1060.66	1951.8	202.305	300.77	nrfA
K15876	2347.99	2151.24	3819.13	2064.2	2788.67	nrfH
K02586	1167.04	1452.97	1762.97	1933.66	1593.66	nifD
K02588	2372.26	2242.99	3498.64	2641.77	2259.14	nifH
